# Supplementary material for: Trends analysis of cancer incidence, mortality, and survival for the elderly in the United States, 1975–2020
Source: Cancer Med. 2024 Jul 31;13(15):e70062. doi: 10.1002/cam4.70062 (PMC11289898; doi:10.1002/cam4.70062)
Supplement: Supplementary file 1 — Appendix S1. [file CAM4-13-e70062-s001.zip]

Archive with 20 entries (20 files):
- Supplementary Figure 1 Distribution of the 12 lead.docx
- Supplementary Figure 2 Trends in incidence rates p.docx
- Supplementary Figure 3 Trends in mortality rates p.docx
- Supplementary Figure 4 Trends in incidence rates p.docx
- Supplementary Figure 5 Trends in mortality rates p.docx
- Supplementary Figure 6 Relative 1.docx
- Supplementary Table 1 ICD.docx
- Supplementary Table 10 Average annual percentage c.docx
- Supplementary Table 11 Average annual percentage c.docx
- Supplementary Table 12 Annual percentage change.docx
- Supplementary Table 13 Annual percentage change.docx
- Supplementary Table 14 Trends in 1.docx
- Supplementary Table 2 Cancer types by sex.docx
- Supplementary Table 3 Cancer demographics of incid.docx
- Supplementary Table 4 Cancer demographics of incid.docx
- Supplementary Table 5 Cancer demographics of morta.docx
- Supplementary Table 6 Cancer demographics of morta.docx
- Supplementary Table 7 Cancer mortality distributio.docx
- Supplementary Table 8 All cancer incidence distrib.docx
- Supplementary Table 9 All cancer mortality distrib.docx
